# Supplementary material for: Mitochondria selective S-nitrosation by mitochondria-targeted S-nitrosothiol protects against post-infarct heart failure in mouse hearts
Source: Eur J Heart Fail. 2014 May 31;16(7):712–7. doi: 10.1002/ejhf.100 (PMC4231226; doi:10.1002/ejhf.100)
Supplement: Supplementary file 4 — Video S1. Representative MRI videos of control heart 24 h (a) and 28 days (b) after ischaemic injury in four-chamber view. [file ejhf0016-0712-sd4.zip]

Archive with 2 entries (2 files):
- EJHF_100_suppl video 1a.mp4
- EJHF_100_suppl video 1b.mp4
